# Supplementary material for: Metagenomic Functional Potential Predicts Degradation Rates of a Model Organophosphorus Xenobiotic in Pesticide Contaminated Soils
Source: Front Microbiol. 2018 Feb 20;9:147. doi: 10.3389/fmicb.2018.00147 (PMC5826299; doi:10.3389/fmicb.2018.00147)
Supplement: Supplementary file 1 [file Table1.XLSX]

## Sheet: Supplementry material table 1
Level 2	slow: mean rel. freq. (%)	slow: std. dev. (%)	rapid: mean rel. freq. (%)	rapid: std. dev. (%)	p-values	p-values (corrected)	Difference between means	95.0% lower CI	95.0% upper CI	Note
A bicyclomycin resistance protein, a helicase, and a pseudouridine synthase	0.000418586	0.000117127	0.00051581	0.000164022	0.109968	0.109968	-9.72e-05	-0.000218352	2.39e-05
Alanine, serine, and glycine	0.667799	0.00980809	0.667904	0.0151233	0.983881	0.983881	-0.000104812	-0.0107317	0.0105221
Arginine; urea cycle, polyamines	1.31914	0.0361423	1.34077	0.0169858	0.139987	0.139987	-0.0216238	-0.0517077	0.00846004
Bacterial cytostatics, differentiation factors and antibiotics	0.0238579	0.00281073	0.0181325	0.000830793	0.000358819	0.000358819	0.00572532	0.00341687	0.00803378
Bacteriocins, ribosomally synthesized antibacterial peptides	0.0870539	0.0101463	0.0889122	0.00550426	0.638628	0.638628	-0.00185832	-0.0103731	0.00665648
Chemotaxis, response regulators	0.00777196	0.000724143	0.00984061	0.00057751	8.03e-06	8.03e-06	-0.00206864	-0.00270252	-0.00143477
Choline bitartrate degradation, putative	0.000280974	5.98e-05	0.000244027	0.000104414	0.282633	0.282633	3.69e-05	-3.25e-05	0.000106365
clustering of 2 heat shock proteins, phosphoenolpyruvate carboxykinase and a putative hydrolase	0.00135155	0.000393951	0.00177279	0.000242455	0.0179622	0.0179622	-0.000421244	-0.000755143	-8.73e-05
contains Thr-tRNA-syn, pyridoxine biosyn, lipid A biosyn, 3 hypos	0.0083547	0.00122347	0.00596168	0.000886999	0.000324986	0.000324986	0.00239302	0.00133706	0.00344897
DNA uptake, competence	0.0844749	0.00247358	0.0917209	0.00250782	4.51e-06	4.51e-06	-0.00724593	-0.00952482	-0.00496705
Fage-related, replication	0.000582284	0.000371253	0.000465146	0.000205823	0.424498	0.424498	0.000117138	-0.000194886	0.000429163
Glutamine, glutamate, aspartate, asparagine; ammonia assimilation	0.897579	0.0181131	0.956736	0.0144193	1.88e-06	1.88e-06	-0.0591569	-0.0750075	-0.0433064
heat shock, cell division, proteases, and a methyltransferase	0.0118912	0.00115958	0.0171023	0.00139617	9.58e-09	9.58e-09	-0.00521115	-0.00633871	-0.00408358
Lysine, threonine, methionine, and cysteine	3.26666	0.0415646	3.24194	0.0221922	0.145669	0.145669	0.024717	-0.0101274	0.0595615
Phages, Prophages	0.118324	0.0339479	0.165502	0.0125338	0.00410697	0.00410697	-0.0471786	-0.0751901	-0.0191672
Protein and nucleoprotein secretion system, Type IV	0.155688	0.0195853	0.230226	0.0162069	2.89e-07	2.89e-07	-0.0745379	-0.0917903	-0.0572854
Protein secretion system, Chaperslow-Usher pathway (CU)	0.000181362	9.24e-05	0.000165662	8.38e-05	0.691588	0.691588	1.57e-05	-6.72e-05	9.86e-05
Protein secretion system, Type II	0.282802	0.0266521	0.317302	0.00792021	0.00622055	0.00622055	-0.0345004	-0.0563918	-0.0126091
Protein secretion system, Type III	0.00105358	0.000141449	0.00134545	0.000192701	0.000407203	0.000407203	-0.000291871	-0.000436369	-0.000147374
Protein secretion system, Type VI	0.197892	0.0142869	0.209443	0.00966072	0.0618901	0.0618901	-0.0115508	-0.0237764	0.000674778
Protein secretion system, Type VII	0.011226	0.00122076	0.00807833	0.0014185	2.27e-05	2.27e-05	0.00314767	0.00197538	0.00431996
Protein secretion system, Type VIII (Extracellular nucleation/precipitation pathway, ENP)	0.000667856	0.000107202	0.00105713	0.000302261	0.000134301	0.000134301	-0.000389278	-0.000564485	-0.00021407
Putrescine/GABA utilization cluster-temporal,to add to SSs	0.0314917	0.00230003	0.0342761	0.00238833	0.0136312	0.0136312	-0.00278434	-0.00491728	-0.0006514
Riboflavin, FMN, FAD	0.322151	0.0130957	0.325623	0.00666003	0.496393	0.496393	-0.0034715	-0.0144173	0.0074743
Sugar Phosphotransferase Systems, PTS	0.000513811	0.000217105	0.000376852	0.000117057	0.125301	0.125301	0.000136959	-4.52e-05	0.00031908
Type III secretion system, extended	0.00122426	0.000378719	0.0012308	0.000349168	0.967937	0.967937	-6.53e-06	-0.000347422	0.000334355
Type III, Type IV, Type VI, ESAT secretion systems	0.0438299	0.00615192	0.0323448	0.00762381	0.000796429	0.000796429	0.0114851	0.00543874	0.0175315
(amino acids)	20.5435	0.182338	20.9391	0.0960602	0.000166679	0.000166679	-0.395621	-0.548348	-0.242893
ABC transporters	1.75839	0.122466	1.85162	0.106942	0.0879405	0.0879405	-0.0932325	-0.20221	0.0157451
Aceton metabolism	5.34e-05	1.44e-05	0.000113967	0.000105507	0.0375444	0.0375444	-6.05e-05	-0.000117183	-3.92e-06
Acid stress	0.000457867	4.51e-05	0.000773045	0.00017588	1.56e-06	1.56e-06	-0.000315178	-0.000412811	-0.000217546
Adhesion	0.0116146	0.00121461	0.0112514	0.00139569	0.519869	0.519869	0.000363155	-0.000798834	0.00152514
alpha-proteobacterial cluster of hypotheticals	0.0617826	0.00210559	0.0604939	0.00280594	0.221892	0.221892	0.00128872	-0.000841934	0.00341938
Aminosugars	0.311589	0.0160746	0.308921	0.0210648	0.7342	0.7342	0.00266744	-0.0134848	0.0188196
Anaerobic degradation of aromatic compounds	0.0597619	0.00494667	0.0641556	0.00837007	0.120585	0.120585	-0.00439375	-0.0100304	0.00124296
Arabinose	0.000161341	3.94e-05	0.000536244	0.00018219	2.29e-07	2.29e-07	-0.000374903	-0.000474667	-0.000275139
Aromatic amino acids and derivatives	1.15585	0.0353996	1.1254	0.0193446	0.0455924	0.0455924	0.030441	0.000718799	0.0601632
ATP synthases	0.399135	0.0067919	0.406868	0.0120086	0.0557976	0.0557976	-0.00773297	-0.0156735	0.000207506
Bacterial checkpoint control	0.000540641	9.48e-05	0.000462947	0.000133916	0.115575	0.115575	7.77e-05	-2.07e-05	0.000176096
Bacteriophage integration/excision/lysogeny	0.00236133	0.000431518	0.00194381	0.000601443	0.0646786	0.0646786	0.000417523	-2.78e-05	0.00086283
Bacteriophage structural proteins	0.510289	0.720535	1.58133	0.275859	0.00272816	0.00272816	-1.07104	-1.66618	-0.475906
Biologically active compounds in metazoan cell defence and differentiation	0.029067	0.00531538	0.0338624	0.00465665	0.0474263	0.0474263	-0.0047954	-0.00952843	-6.24e-05
Biosynthesis of galactoglycans and related lipopolysacharides	0.34529	0.0152183	0.337201	0.0122005	0.213106	0.213106	0.00808897	-0.00524391	0.0214218
Biosynthesis of phenylpropanoids	0.0314932	0.00236835	0.0218562	0.00248485	5.64e-08	5.64e-08	0.00963702	0.00743428	0.0118397
Biotin	1.39637	0.0490807	1.41047	0.0630618	0.55443	0.55443	-0.0140976	-0.0630211	0.034826
Branched-chain amino acids	1.8311	0.0492428	1.83765	0.026729	0.732341	0.732341	-0.00655176	-0.0478781	0.0347746
Capsular and extracellular polysacchrides	1.52584	0.0310902	1.58224	0.0174493	0.000646042	0.000646042	-0.056408	-0.0825613	-0.0302546
Carotenoid biosynthesis	0.0780061	0.00545058	0.0455648	0.00723653	7.06e-11	7.06e-11	0.0324413	0.0269345	0.0379481
Catabolism of an unknown compound	0.0472128	0.00825217	0.0364844	0.00796775	0.00807278	0.00807278	0.0107284	0.00322017	0.0182367
Cell Division	0.327818	0.0294867	0.36943	0.0207339	0.00378796	0.00378796	-0.0416118	-0.0669614	-0.0162621
Cell wall of Mycobacteria	0.00511554	0.000693315	0.00692414	0.00111631	6.51e-05	6.51e-05	-0.00180861	-0.00257714	-0.00104008
Central carbohydrate metabolism	5.28701	0.117649	5.05641	0.0732472	0.000339658	0.000339658	0.230598	0.130776	0.330419
Chromosome Replication	0.0364511	0.00908872	0.0256171	0.00195378	0.00968797	0.00968797	0.010834	0.00339647	0.0182716
CO2 fixation	0.774662	0.0387738	0.660589	0.01251	2.2e-05	2.2e-05	0.114072	0.0821778	0.145967
Coenzyme A	0.3978	0.0119516	0.374644	0.00811198	0.000359533	0.000359533	0.0231557	0.0129241	0.0333873
Coenzyme B	0.000491347	0.000136223	0.000452894	0.000103051	0.49412	0.49412	3.85e-05	-7.98e-05	0.000156723
Coenzyme F420	0.0967908	0.00516435	0.074893	0.0119337	1.94e-06	1.94e-06	0.0218978	0.0146723	0.0291233
Coenzyme M	0.0226972	0.00243872	0.0130955	0.00128995	8.49e-07	8.49e-07	0.00960171	0.0075585	0.0116449
Cold shock	0.0497653	0.00228718	0.0447676	0.00228176	0.000119015	0.000119015	0.00499775	0.00289954	0.00709596
CRISPRs and associated hypotheticals	0.00237091	0.000229391	0.00223154	0.000598252	0.421156	0.421156	0.000139371	-0.000212719	0.00049146
CRISPs	0.058672	0.00694518	0.0368415	0.0043218	4.98e-06	4.98e-06	0.0218304	0.015938	0.0277229
Cytochrome biogenesis	0.513752	0.036556	0.41433	0.0193054	2.5e-05	2.5e-05	0.0994217	0.0687975	0.130046
D-tyrosyl-tRNA(Tyr) deacylase (EC 3.1.-.-) cluster	0.0182529	0.00114565	0.0194775	0.000953181	0.0210536	0.0210536	-0.00122459	-0.00223476	-0.000214421
Degradation of Polyphenols (?)	0.0020981	0.00059775	0.0035374	0.000805824	7.43e-05	7.43e-05	-0.00143929	-0.00204715	-0.000831437
Dessication stress	0.00050854	0.00011343	0.000479094	0.000130159	0.57559	0.57559	2.94e-05	-7.9e-05	0.00013791
Detection	0.00846614	0.00127317	0.0056641	0.000648433	0.00015253	0.00015253	0.00280204	0.0017378	0.00386628
Detoxification	0.21483	0.00525056	0.233165	0.00755311	6.63e-07	6.63e-07	-0.0183347	-0.0238325	-0.0128368
Di- and oligosaccharides	2.15946	0.147074	1.88241	0.0701656	0.000522495	0.000522495	0.277047	0.154537	0.399556
DNA metabolism	0.000713196	0.000165773	0.00100946	0.000220581	0.0014387	0.0014387	-0.000296264	-0.000463905	-0.000128624
DNA polymerase III epsilon cluster	0.043399	0.0040401	0.0612346	0.00385219	2.54e-08	2.54e-08	-0.0178356	-0.0215004	-0.0141708
DNA recombination	0.103275	0.00445699	0.107275	0.00265208	0.039343	0.039343	-0.00400049	-0.00776696	-0.000234028
DNA repair	2.86093	0.0492392	2.92605	0.0361724	0.00584148	0.00584148	-0.0651203	-0.107693	-0.0225473
DNA replication	1.34388	0.0479628	1.28978	0.0319392	0.0140302	0.0140302	0.0541027	0.0131299	0.0950756
Electron accepting reactions	1.25176	0.048656	1.18934	0.0265841	0.00653485	0.00653485	0.0624203	0.0215683	0.103272
Electron donating reactions	2.67297	0.0329451	2.43853	0.0607557	8.9e-12	8.9e-12	0.234437	0.194919	0.273954
Electron transport and photophosphorylation	0.00235428	0.000476632	0.00270592	0.000607082	0.136889	0.136889	-0.000351643	-0.000825099	0.000121814
Fatty acid metabolic cluster	0.195835	0.0143356	0.175579	0.00664319	0.00365766	0.00365766	0.0202563	0.00833166	0.032181
Fatty acids	1.84709	0.0270606	1.76309	0.0340665	2.43e-06	2.43e-06	0.0839932	0.0572358	0.110751
Fe-S clusters	0.159493	0.00533997	0.14763	0.00698615	0.000165188	0.000165188	0.0118627	0.00650062	0.0172248
Fermentation	0.935534	0.0345718	0.845009	0.021002	2.89e-05	2.89e-05	0.0905256	0.0612579	0.119793
Fimbriae of the Chaperslow/Usher Assembly Pathway	0.00307414	0.000939396	0.00300699	0.000707986	0.861208	0.861208	6.71e-05	-0.000747999	0.000882298
Flagella protein?	0.00775882	0.00133601	0.0077738	0.00123861	0.979183	0.979183	-1.5e-05	-0.00121904	0.00118906
Flagellar motility in Prokaryota	0.554403	0.0540056	0.560354	0.0475519	0.795086	0.795086	-0.00595143	-0.0540891	0.0421862
Folate and pterines	1.45487	0.0479269	1.40982	0.017199	0.0297202	0.0297202	0.0450537	0.00553694	0.0845704
General Stress Response and Stationary Phase Response	0.014384	0.00157074	0.0166185	0.00141978	0.00415661	0.00415661	-0.00223446	-0.00364219	-0.000826717
Gram-Negative cell wall compslownts	1.12892	0.0657998	1.13732	0.0747	0.781281	0.781281	-0.00840852	-0.0711053	0.0542883
Gram-Positive cell wall compslownts	0.102211	0.00656294	0.109701	0.00459894	0.01347	0.01347	-0.00748987	-0.0131296	-0.00185012
Heat shock	0.850695	0.0346855	0.862886	0.0106952	0.357451	0.357451	-0.0121904	-0.0406979	0.0163171
Histidine Metabolism	0.604282	0.0129622	0.604623	0.0093014	0.94817	0.94817	-0.000340973	-0.0115133	0.0108313
Hydrocarbons	0.00272645	0.000784437	0.00127955	0.000246419	0.000698936	0.000698936	0.0014469	0.000801964	0.00209183
Hypothetical associated with RecF	0.0016042	0.000299611	0.00205079	0.000512315	0.0130384	0.0130384	-0.000446589	-0.000790059	-0.000103119
Hypothetical in Lysine biosynthetic cluster	0.0172845	0.0016896	0.0223391	0.000967629	9.36e-06	9.36e-06	-0.00505452	-0.00647797	-0.00363106
Hypothetical lipase related to Phosphatidate metabolism	0.00464234	0.000867201	0.00578555	0.000674484	0.00613533	0.00613533	-0.00114321	-0.00189928	-0.000387139
Hypothetical protein possible functionally linked with Alanyl-tRNA synthetase	0.0163567	0.00147176	0.0151008	0.000866481	0.0479842	0.0479842	0.00125596	1.33e-05	0.00249861
Hypothetical Related to Dihydroorate Dehydrogenase	0.00412558	0.000875557	0.00386654	0.000800207	0.493093	0.493093	0.000259035	-0.000527541	0.00104561
Inorganic sulfur assimilation	0.201408	0.0187725	0.214025	0.0115378	0.108839	0.108839	-0.0126165	-0.0285255	0.00329248
Invasion and intracellular resistance	0.0304176	0.00518458	0.0445297	0.00279176	2.41e-05	2.41e-05	-0.0141121	-0.0184608	-0.0097633
Isoprenoid/cell wall biosynthesis: PREDICTED UNDECAPRENYL DIPHOSPHATE PHOSPHATASE	0.0898489	0.00353611	0.073701	0.00350735	1.35e-08	1.35e-08	0.0161479	0.0129088	0.019387
Isoprenoids	0.651487	0.0163844	0.580227	0.0148518	3.85e-08	3.85e-08	0.07126	0.0565669	0.085953
Lactate racemization	0.00290647	0.0006101	0.00200707	0.000315127	0.00278301	0.00278301	0.000899397	0.000388992	0.0014098
Light-harvesting complexes	0.000132952	6.17e-05	0.00032269	0.000298409	0.0248413	0.0248413	-0.000189738	-0.000352663	-2.68e-05
Lipid-derived mediators	0.000150244	4.36e-05	0.000116288	4.91e-05	0.102337	0.102337	3.4e-05	-7.5e-06	7.54e-05
Lipoic acid	0.47185	0.0159709	0.481286	0.0129549	0.170167	0.170167	-0.00943595	-0.0234557	0.00458384
Lysine Biosynthesis	0.00634035	0.00125574	0.0076397	0.00107926	0.0253728	0.0253728	-0.00129935	-0.00241332	-0.000185389
Magnetotaxis	0.000161063	7.93e-05	0.00015642	3.87e-05	0.878727	0.878727	4.64e-06	-6.15e-05	7.08e-05
Membrane-bound hydrogenase	0.000154813	0.000148338	4.31e-05	4.5e-05	0.0678042	0.0678042	0.000111746	-1.01e-05	0.000233629
Metabolism of central aromatic intermediates	0.828009	0.0219098	0.777593	0.023927	7.56e-05	7.56e-05	0.0504165	0.0297956	0.0710373
Methylamine utilization	0.0260449	0.00210963	0.020968	0.00273863	6.6e-05	6.6e-05	0.00507698	0.00296534	0.00718862
Mitochondrial electron transport system in plants	0.00291913	0.000656465	0.00291301	0.000707913	0.983509	0.983509	6.12e-06	-0.000609362	0.000621605
Molybdopterin oxidoreductase	0.208251	0.0189686	0.196464	0.0115843	0.134739	0.134739	0.0117872	-0.00427869	0.0278531
Monosaccharides	2.33141	0.0623032	2.20064	0.129543	0.00274199	0.00274199	0.130775	0.0499327	0.211617
NAD and NADP	0.435338	0.0144144	0.43495	0.00524458	0.942866	0.942866	0.000387701	-0.0115014	0.0122768
Nucleotide sugars	0.00376801	0.000468717	0.00511882	0.000755907	1.87e-05	1.87e-05	-0.00135081	-0.00187084	-0.000830792
Nucleotidyl-phosphate metabolic cluster	0.00287378	0.000346026	0.00264341	0.000465411	0.187146	0.187146	0.000230368	-0.000121163	0.000581898
slow-carbon Metabolism	1.03283	0.0272806	1.02667	0.0320728	0.629386	0.629386	0.00615532	-0.0201482	0.0324589
Organic acids	0.484838	0.0186586	0.480942	0.012715	0.604551	0.604551	0.00389596	-0.0120847	0.0198767
Organic sulfur assimilation	0.58195	0.0125695	0.575756	0.0173418	0.329848	0.329848	0.00619351	-0.00671864	0.0191057
Osmotic stress	0.493913	0.0263251	0.508708	0.0261971	0.212077	0.212077	-0.0147955	-0.0389299	0.00933889
Oxidative stress	1.07736	0.0192399	1.12745	0.0303371	5.93e-05	5.93e-05	-0.0500882	-0.0711785	-0.0289979
Pathogenicity islands	0.0552638	0.00211495	0.0675495	0.00248979	1.56e-10	1.56e-10	-0.0122857	-0.0143258	-0.0102455
Peripheral pathways for catabolism of aromatic compounds	0.370036	0.0066412	0.362226	0.00971343	0.0306085	0.0306085	0.0078102	0.000801121	0.0148193
Periplasmic Stress	0.1409	0.00671552	0.14313	0.00390883	0.404041	0.404041	-0.00222986	-0.00789471	0.003435
Phage family-specific subsystems	0.00112643	0.000138054	0.00100913	0.000149429	0.0731965	0.0731965	0.000117302	-1.23e-05	0.000246883
Phage Host Interactions	0.000610249	0.000132867	0.000567044	0.000292495	0.62367	0.62367	4.32e-05	-0.000136246	0.000222656
Phospholipids	0.610904	0.0178393	0.588854	0.00879736	0.00800854	0.00800854	0.0220504	0.0071653	0.0369356
Pigment biosynthesis	0.00683334	0.000988543	0.00747962	0.00110035	0.163803	0.163803	-0.00064628	-0.00158223	0.000289666
Plant Alkaloids	0.0269421	0.00182201	0.0286647	0.00129041	0.033865	0.033865	-0.00172257	-0.00329036	-0.000154787
Plant Glucosinolates	3.38e-05	1.97e-05	3.01e-05	2.3e-05	0.687723	0.687723	3.68e-06	-1.52e-05	2.26e-05
Plant Hormslows	0.0211744	0.00125259	0.0188838	0.000829667	0.000576701	0.000576701	0.00229057	0.00122116	0.00335999
Plant-Prokaryote comparative genomics	2.28293	0.0281416	2.27474	0.0317189	0.527896	0.527896	0.00819142	-0.0185601	0.034943
Plasmid related functions	0.00110742	0.000229553	0.00119348	0.000288851	0.437733	0.437733	-8.61e-05	-0.000313004	0.000140876
Plastidial (cyanobacterial) electron transport system	0.00182304	0.000189396	0.00248951	0.000402985	1.16e-05	1.16e-05	-0.000666465	-0.000916177	-0.000416753
Polysaccharides	0.609189	0.0495856	0.550112	0.0137045	0.00968628	0.00968628	0.059077	0.0183927	0.0997613
Probably GTP or GMP signaling related	0.0674385	0.003192	0.0780563	0.00287652	1.14e-06	1.14e-06	-0.0106178	-0.0134767	-0.0077589
Probably organic hydroperoxide resistance related hypothetical protein	0.0182785	0.000564874	0.0178379	0.00069369	0.112001	0.112001	0.000440623	-0.000112661	0.000993907
Probably Pyrimidine biosynthesis-related	5.7e-06	6.21e-06	2.95e-05	2.32e-05	0.00100473	0.00100473	-2.38e-05	-3.67e-05	-1.09e-05
Probably Ybbk-related hypothetical membrane proteins	0.0239898	0.00140171	0.0279515	0.00173251	8.13e-06	8.13e-06	-0.0039617	-0.00533798	-0.00258542
Programmed Cell Death and Toxin-antitoxin Systems	0.0875185	0.00696194	0.0778162	0.00479846	0.00408817	0.00408817	0.0097023	0.00373162	0.015673
Proline and 4-hydroxyproline	0.486271	0.0113103	0.455425	0.0103888	1.11e-05	1.11e-05	0.0308461	0.0206741	0.0410181
Proteasome related clusters	0.0040847	0.00328587	0.0018444	0.000758488	0.0916341	0.0916341	0.00224031	-0.000450244	0.00493086
Protein biosynthesis	4.93018	0.135952	5.02891	0.0813637	0.085277	0.085277	-0.0987308	-0.213676	0.0162143
Protein degradation	1.67873	0.024221	1.69139	0.0275141	0.264147	0.264147	-0.0126619	-0.0357454	0.0104215
Protein export?	0.0815309	0.0040129	0.0902082	0.00442702	0.000148027	0.000148027	-0.00867737	-0.0124661	-0.00488866
Protein folding	0.651722	0.0105938	0.662967	0.01352	0.03759	0.03759	-0.0112449	-0.0217764	-0.000713364
Protein processing and modification	0.52536	0.0121623	0.521012	0.0111064	0.409213	0.409213	0.00434767	-0.00657662	0.015272
Protein translocation across cytoplasmic membrane	0.0460251	0.00365413	0.0486839	0.00305305	0.0986057	0.0986057	-0.0026588	-0.00588326	0.000565662
Proteolytic pathway	0.00130427	0.00020697	0.00119998	0.000329945	0.354178	0.354178	0.000104285	-0.000123916	0.000332485
proteosome related	0.0841608	0.00966115	0.0745617	0.00981537	0.0362808	0.0362808	0.00959907	0.000693357	0.0185048
Purines	1.70154	0.0324458	1.69215	0.0289162	0.499598	0.499598	0.00938938	-0.0196029	0.0383817
Putative asociate of RNA polymerase sigma-54 factor rpoN	0.205078	0.0062002	0.213027	0.00722483	0.0117294	0.0117294	-0.0079493	-0.0139091	-0.00198952
Putative GGDEF domain protein related to agglutinin secretion	0.00314846	0.000676555	0.00722452	0.00137736	8.53e-10	8.53e-10	-0.00407605	-0.00494139	-0.00321071
Putative Isoquinoline 1-oxidoreductase subunit	0.13008	0.0107005	0.119006	0.00733503	0.021981	0.021981	0.0110737	0.00190274	0.0202447
Pyridoxine	0.292683	0.00681637	0.318747	0.00684999	1.49e-07	1.49e-07	-0.0260648	-0.0323299	-0.0197996
Pyrimidines	1.00094	0.0254351	1.02084	0.0199969	0.0750717	0.0750717	-0.0198961	-0.0421093	0.00231708
Pyruvate kinase associated cluster	0.00725326	0.001459	0.00653825	0.00154369	0.282665	0.282665	0.000715004	-0.000645256	0.00207526
Quinslow cofactors	0.769677	0.0138361	0.746175	0.0178014	0.0020028	0.0020028	0.0235015	0.00970226	0.0373008
Quorum sensing and biofilm formation	0.0213608	0.00256029	0.0171355	0.00171147	0.00125964	0.00125964	0.00422529	0.00203721	0.00641337
Recombination related cluster	0.0481383	0.00163101	0.0422323	0.00237884	4.03e-07	4.03e-07	0.00590598	0.00418694	0.00762502
recX and regulatory cluster	0.00314139	0.000308721	0.00316635	0.000241489	0.844515	0.844515	-2.5e-05	-0.000294354	0.000244444
Regulation of virulence	0.00303811	0.000184974	0.00361363	0.000369514	3.35e-05	3.35e-05	-0.000575519	-0.00080912	-0.000341917
Related to Menaquinslow-cytochrome C reductase	0.00026383	6.37e-05	0.00042476	0.000118111	0.000228376	0.000228376	-0.00016093	-0.000237594	-8.43e-05
Resistance to antibiotics and toxic compounds	4.06433	0.0717807	3.51388	0.226178	1.28e-08	1.28e-08	0.550458	0.421699	0.679217
Reverse electron transport	0.00137522	0.000203588	0.00170799	0.000309791	0.00462523	0.00462523	-0.000332771	-0.000551873	-0.000113668
Ribosomal Protein L28P relates to a set of uncharacterized proteins	0.0822222	0.0125319	0.0897103	0.0109691	0.172282	0.172282	-0.00748808	-0.018645	0.00366883
Ribosome-related cluster	0.0196652	0.00260444	0.0238004	0.00129699	0.0017164	0.0017164	-0.00413512	-0.00630941	-0.00196082
RNA processing and modification	2.13716	0.103926	2.23803	0.0465064	0.0264749	0.0264749	-0.100862	-0.187177	-0.0145483
Secretion	0.00638628	0.00233904	0.00754028	0.000839634	0.209039	0.209039	-0.001154	-0.00308259	0.000774601
Selenoproteins	0.23401	0.00580628	0.231154	0.0062635	0.283975	0.283975	0.00285587	-0.0025885	0.00830024
Shiga toxin cluster	0.000309834	0.000107458	0.000284531	0.000109188	0.595951	0.595951	2.53e-05	-7.38e-05	0.000124361
Siderophores	0.0717762	0.00251687	0.0710541	0.00543141	0.660476	0.660476	0.000722096	-0.00262941	0.0040736
Signal transduction in Eukaryotes	0.0331744	0.00376796	0.0393221	0.00487585	0.00281184	0.00281184	-0.00614774	-0.00991442	-0.00238106
Social motility and nonflagellar swimming in bacteria	0.518513	0.0396424	0.527844	0.0238765	0.552675	0.552675	-0.00933074	-0.0428659	0.0242045
Sodium Ion-Coupled Energetics	0.0170572	0.00329412	0.0101277	0.00192733	0.00019855	0.00019855	0.00692949	0.00414958	0.00970939
Spore DNA protection	0.000298623	0.000210783	0.000770841	0.000326567	0.000297476	0.000297476	-0.000472218	-0.000701162	-0.000243274
Sugar alcohols	0.696675	0.0478423	0.695748	0.0413526	0.963387	0.963387	0.000926278	-0.0415611	0.0434136
Sulfatases and sulfatase modifying factor 1 (and a hypothetical)	0.136688	0.0236548	0.146766	0.0176389	0.306509	0.306509	-0.0100774	-0.0305723	0.0104174
Superinfection Exclusion	8.55e-05	9.78e-05	5.95e-05	4.66e-05	0.492955	0.492955	2.6e-05	-5.55e-05	0.000107423
Tartronate-semialdehyde related area (links to pyridoxine and aldorate metabolism)	0.0057788	0.000875662	0.0062247	0.000906534	0.261704	0.261704	-0.000445898	-0.00125726	0.000365462
TCA	0.00661825	0.000982189	0.00645383	0.000931975	0.699618	0.699618	0.00016442	-0.000725504	0.00105434
Tetrapyrroles	0.360524	0.0215399	0.31419	0.0169527	0.000136485	0.000136485	0.0463336	0.027519	0.0651483
Thiamin	0.0255497	0.000937719	0.0256735	0.00109458	0.77652	0.77652	-0.000123836	-0.00102573	0.000778059
Three hypotheticals linked to lipoprotein biosynthesis	0.0126196	0.00277714	0.0121897	0.00267341	0.72229	0.72229	0.000429901	-0.00209505	0.00295485
TldD cluster	0.046119	0.00717894	0.0563935	0.00361277	0.00336335	0.00336335	-0.0102745	-0.0162713	-0.0042777
Toxins and superantigens	0.00279468	0.000424141	0.00217788	0.000378974	0.00352834	0.00352834	0.000616802	0.000237603	0.000996
Transcription	1.38075	0.0331642	1.30688	0.0282856	9.55e-05	9.55e-05	0.0738712	0.0444945	0.103248
Translation	0.0630246	0.00398083	0.0804019	0.00319456	6.33e-08	6.33e-08	-0.0173773	-0.0208655	-0.0138891
Transposable elements	0.105806	0.00370626	0.105141	0.00323854	0.672041	0.672041	0.000665786	-0.0026327	0.00396428
TRAP transporters	0.00173242	0.000713656	0.00401255	0.000717721	1.55e-06	1.55e-06	-0.00228013	-0.00293621	-0.00162406
Triacylglycerols	0.0168563	0.00136978	0.0188029	0.00123314	0.00417002	0.00417002	-0.00194659	-0.00317317	-0.000720015
Tricarboxylate transporter	0.0569286	0.0107386	0.149207	0.0183085	8.1e-14	8.1e-14	-0.0922788	-0.104569	-0.079989
tRNA sulfuration	0.026137	0.000763208	0.0265679	0.00110842	0.277441	0.277441	-0.000430894	-0.00123366	0.000371874
rapid related proteases	0.0112544	0.00239088	0.0140541	0.00296837	0.022067	0.022067	-0.00279977	-0.00515127	-0.000448267
Uni- Sym- and Antiporters	0.0631279	0.00910371	0.104806	0.0131581	8.22e-09	8.22e-09	-0.0416785	-0.0512323	-0.0321248
Urate degradation	0.0227405	0.00236208	0.0269823	0.00139277	0.000686201	0.000686201	-0.00424179	-0.00623641	-0.00224718
