# Supplementary material for: Metagenomic Functional Potential Predicts Degradation Rates of a Model Organophosphorus Xenobiotic in Pesticide Contaminated Soils
Source: Front Microbiol. 2018 Feb 20;9:147. doi: 10.3389/fmicb.2018.00147 (PMC5826299; doi:10.3389/fmicb.2018.00147)
Supplement: Supplementary file 2 [file Table2.XLSX]

## Sheet: Supplementry material table 2 
genus	one: mean rel. freq. (%)	one: std. dev. (%)	two: mean rel. freq. (%)	two: std. dev. (%)	p-values	p-values (corrected)	Difference between means	95.0% lower CI	95.0% upper CI
Acidilobus	0	0	0.0862277	0.132334	0.023389	0.023389	-0.0862277	-0.159056	-0.0133994
Acidimicrobium	0.452007	0.526626	4.36545	0.85118	2.48e-12	2.48e-12	-3.91344	-4.51001	-3.31687
Acidobacterium	0.0870195	0.184932	0	0	0.219897	0.219897	0.0870195	-0.0637544	0.237793
Actinoplanes	0.388762	0.556857	0	0	0.0837419	0.0837419	0.388762	-0.0652409	0.842765
Advenella	0.688255	0.725458	0	0	0.0277801	0.0277801	0.688255	0.0967925	1.27972
Alicyclobacillus	3.68187	0.564895	5.26219	0.604006	8.34e-06	8.34e-06	-1.58032	-2.11423	-1.0464
Amphibacillus	0	0	0	0	1	1	0	0	0
Amycolatopsis	0.0084321	0.02051	0.619893	0.816941	0.0110379	0.0110379	-0.611461	-1.06123	-0.161694
Amycolicicoccus	0.728682	0.912677	0	0	0.0538718	0.0538718	0.728682	-0.0154189	1.47278
Anaerolinea	0.00390797	0.0110534	0	0	0.346594	0.346594	0.00390797	-0.00510382	0.0129198
Anaeromyxobacter	2.55063	0.77645	1.78899	0.718843	0.0360451	0.0360451	0.761633	0.0564629	1.4668
Anoxybacillus	0	0	0	0	1	1	0	0	0
Arcanobacterium	0	0	0.0106308	0.0411727	0.33317	0.33317	-0.0106308	-0.0332897	0.0120282
Aromatoleum	0.0757892	0.143589	0.936754	0.768223	0.000602585	0.000602585	-0.860965	-1.29315	-0.428777
Arthrobacter	0.018402	0.0520488	0	0	0.346594	0.346594	0.018402	-0.0240331	0.0608372
Atopobium	0.789984	0.414924	1.06804	0.253062	0.110657	0.110657	-0.27806	-0.630552	0.0744328
Azoarcus	0	0	0	0	1	1	0	0	0
Bacillus	0.0929194	0.113538	0.0117943	0.045679	0.0830571	0.0830571	0.0811252	-0.0129044	0.175155
Bacteriovorax	0	0	0	0	1	1	0	0	0
Bartonella	0	0	0	0	1	1	0	0	0
Baumannia	0	0	0.00219564	0.0085037	0.33317	0.33317	-0.00219564	-0.00687555	0.00248426
Bdellovibrio	0	0	0	0	1	1	0	0	0
Beutenbergia	0	0	0.243802	0.298538	0.00643465	0.00643465	-0.243802	-0.408098	-0.0795046
Bifidobacterium	0.03271	0.0819869	0	0	0.291833	0.291833	0.03271	-0.0341336	0.0995535
Blattabacterium	0	0	0.2301	0.059977	2.22e-10	2.22e-10	-0.2301	-0.263108	-0.197093
Bordetella	0.211268	0.211166	0	0	0.0221576	0.0221576	0.211268	0.0391047	0.383431
Bradyrhizobium	2.6859	1.00148	5.48412	0.841874	9.21e-06	9.21e-06	-2.79823	-3.68875	-1.90771
Brevibacillus	0.181699	0.258282	0	0	0.0818019	0.0818019	0.181699	-0.0288772	0.392275
Burkholderia	5.31712	0.595785	7.36014	1.27102	2.69e-05	2.69e-05	-2.04302	-2.85033	-1.23571
butyrate-producing_bacterium	0.0210064	0.0366984	0	0	0.144105	0.144105	0.0210064	-0.00891359	0.0509264
butyrate_producing_bacterium	0	0	0	0	1	1	0	0	0
Caldilinea	1.34332	0.728544	1.87282	0.444754	0.0865796	0.0865796	-0.5295	-1.14848	0.0894799
candidate_division_SR1_bacterium	0	0	0.0201294	0.0329635	0.0319285	0.0319285	-0.0201294	-0.0382704	-0.00198833
Candidatus_Azobacteroides	0.062571	0.0830758	0.024215	0.0937845	0.326921	0.326921	0.038356	-0.0415846	0.118296
Candidatus_Blochmannia	0.11149	0.150309	0.269447	0.108834	0.0213625	0.0213625	-0.157957	-0.288274	-0.0276402
Candidatus_Carsonella	0.0613535	0.0262422	0.0155148	0.0329054	0.00165137	0.00165137	0.0458387	0.0195679	0.0721094
Candidatus_Chloracidobacterium	0.261533	0.0776245	0.011735	0.0454494	4.25e-06	4.25e-06	0.249798	0.184101	0.315496
Candidatus_Cloacamonas	0	0	0	0	1	1	0	0	0
Candidatus_Hodgkinia	0.366146	0.0649853	0.0052394	0.0159634	1.58e-07	1.58e-07	0.360907	0.307644	0.41417
Candidatus_Koribacter	7.47447	1.53414	11.519	1.66285	1.73e-05	1.73e-05	-4.04456	-5.50087	-2.58825
Candidatus_Methylomirabilis	0.505052	0.796501	0.439096	0.554395	0.83805	0.83805	0.0659558	-0.62088	0.752791
Candidatus_Nitrosoarchaeum	0	0	0	0	1	1	0	0	0
Candidatus_Portiera	0	0	0.0180225	0.0243173	0.0116737	0.0116737	-0.0180225	-0.0314053	-0.00463982
Candidatus_Saccharibacteria	0	0	0.0405173	0.156923	0.33317	0.33317	-0.0405173	-0.126878	0.0458433
Candidatus_Solibacter	6.6106	2.34418	0.601914	1.28491	3.85e-05	3.85e-05	6.00869	4.03528	7.98209
Candidatus_Tremblaya	0.170129	0.142698	0	0	0.00975472	0.00975472	0.170129	0.0537877	0.28647
Candidatus_Vesicomyosocius	0	0	0.000957668	0.00370903	0.33317	0.33317	-0.000957668	-0.00299889	0.00108355
Candidatus_Zinderia	0	0	0	0	1	1	0	0	0
Caulobacter	0	0	0.0320577	0.0766103	0.125919	0.125919	-0.0320577	-0.0742193	0.0101038
Cellulomonas	0.103002	0.107223	0.0153102	0.0520473	0.0540853	0.0540853	0.0876914	-0.00186269	0.177245
Cellvibrio	0	0	0	0	1	1	0	0	0
Cenarchaeum	0.0806826	0.14898	0	0	0.164112	0.164112	0.0806826	-0.0407801	0.202145
Chamaesiphon	0	0	0.0654649	0.066777	0.00175439	0.00175439	-0.0654649	-0.102215	-0.0287149
Chelativorans	1.13596	0.982048	0	0	0.0113271	0.0113271	1.13596	0.335303	1.93662
Chitinophaga	0	0	0.016034	0.0487304	0.221929	0.221929	-0.016034	-0.0428522	0.0107842
Chloroflexus	0.782446	0.357193	0	0	0.000260621	0.000260621	0.782446	0.491228	1.07366
Chloroherpeton	0.0317666	0.0328498	0.0530962	0.145757	0.594878	0.594878	-0.0213296	-0.104179	0.0615198
Chromohalobacter	0	0	0.0024576	0.00951824	0.33317	0.33317	-0.0024576	-0.00769585	0.00278065
Chroococcidiopsis	0.0780191	0.130043	0	0	0.128151	0.128151	0.0780191	-0.0280044	0.184043
Clavibacter	0	0	0.567543	0.478267	0.000349791	0.000349791	-0.567543	-0.830752	-0.304335
Collimonas	0.406971	0.590913	0.0303365	0.117493	0.110727	0.110727	0.376635	-0.106763	0.860033
Conexibacter	1.77622	0.864138	0.879986	0.853813	0.0300227	0.0300227	0.896234	0.0982094	1.69426
Corallococcus	0	0	0.0890519	0.136255	0.0230378	0.0230378	-0.0890519	-0.164038	-0.0140655
Cyanothece	0	0	0	0	1	1	0	0	0
Dactylococcopsis	0.0315172	0.0528861	0.170197	0.135511	0.00209768	0.00209768	-0.13868	-0.221064	-0.0562952
Deinococcus	0.583079	0.313498	0.111282	0.156382	0.00243793	0.00243793	0.471796	0.209547	0.734046
Desulfarculus	0.100504	0.146391	0	0	0.0880963	0.0880963	0.100504	-0.0188484	0.219856
Desulfomonile	2.53887	0.754454	0.108531	0.310454	7.87e-06	7.87e-06	2.43034	1.805	3.05568
Desulfovibrio	0.482213	0.340937	0.793513	0.519019	0.098143	0.098143	-0.311299	-0.685066	0.0624676
Dyadobacter	0.00608614	0.0172142	0.142851	0.19876	0.0180057	0.0180057	-0.136764	-0.246656	-0.0268732
Ehrlichia	0.0819775	0.131898	0.380637	0.082888	9.87e-05	9.87e-05	-0.29866	-0.411048	-0.186272
Enterococcus	0	0	0.239139	0.223167	0.000854831	0.000854831	-0.239139	-0.361957	-0.116322
Exiguobacterium	0	0	0.299944	0.39125	0.00955421	0.00955421	-0.299944	-0.515263	-0.0846242
Fluviicola	0.868177	0.38667	1.40303	0.220988	0.00418073	0.00418073	-0.534855	-0.86144	-0.20827
Frankia	3.72884	0.784337	0.0402363	0.118968	8.17e-07	8.17e-07	3.68861	3.04791	4.32931
Fusobacterium	0	0	0	0	1	1	0	0	0
Gardnerella	0.438954	0.158065	0.0677878	0.077186	9.12e-05	9.12e-05	0.371166	0.239104	0.503228
Geitlerinema	0.00532035	0.0112489	0.00909526	0.0352258	0.707765	0.707765	-0.00377492	-0.0244872	0.0169374
Geobacillus	0.403764	0.0851116	0.149514	0.306925	0.00740284	0.00740284	0.25425	0.0767641	0.431735
Geobacter	0	0	0	0	1	1	0	0	0
Gloeocapsa	0.121121	0.1562	0.0428785	0.109151	0.230432	0.230432	0.0782421	-0.0565214	0.213006
Haemophilus	0	0	0.00445634	0.0172593	0.33317	0.33317	-0.00445634	-0.0139548	0.00504212
Haliangium	2.68969	0.376925	1.71224	0.626218	0.000110817	0.000110817	0.97745	0.543666	1.41123
Halopiger	0	0	0.26102	0.271419	0.00203397	0.00203397	-0.26102	-0.410392	-0.111648
Haloquadratum	0.0208121	0.0588656	0.0318027	0.0749172	0.703006	0.703006	-0.0109906	-0.0702827	0.0483016
Helicobacter	0	0	0.00650435	0.0251912	0.33317	0.33317	-0.00650435	-0.0203681	0.00735935
Herpetosiphon	0.084038	0.113513	0	0	0.0695845	0.0695845	0.084038	-0.00850857	0.176584
Hyphomicrobium	5.71678	0.852089	7.53307	0.975653	0.000201525	0.000201525	-1.81629	-2.64029	-0.992281
Ignavibacterium	0.121136	0.13884	0.590391	0.162512	7.58e-07	7.58e-07	-0.469255	-0.604588	-0.333921
Ignicoccus	0	0	0.0115582	0.0317927	0.179512	0.179512	-0.0115582	-0.0290549	0.0059385
Intrasporangium	0	0	0	0	1	1	0	0	0
Isoptericola	0.473318	0.45031	1.58851	0.650783	8.68e-05	8.68e-05	-1.1152	-1.59588	-0.63451
Kangiella	0	0	0.0368245	0.124492	0.269901	0.269901	-0.0368245	-0.105337	0.0316882
Kinetoplastibacterium	0	0	0	0	1	1	0	0	0
Kribbella	0.41126	0.217164	1.74555	0.899831	3.49e-05	3.49e-05	-1.33429	-1.84826	-0.82031
Lactobacillus	0.933329	0.130676	1.55972	0.232732	2.49e-08	2.49e-08	-0.626392	-0.783215	-0.469569
Lawsonia	0	0	0.0359516	0.0707458	0.0678162	0.0678162	-0.0359516	-0.0748857	0.00298247
Legionella	0	0	0.03812	0.102949	0.172064	0.172064	-0.03812	-0.0947766	0.0185366
Leifsonia	0	0	0	0	1	1	0	0	0
Leptospira	0.724548	0.0475591	0.557241	0.221788	0.0120015	0.0120015	0.167307	0.0416359	0.292977
Leptospirillum	0	0	0.00852615	0.0330216	0.33317	0.33317	-0.00852615	-0.0266992	0.00964691
Leptothrix	0	0	0.0586895	0.132782	0.107514	0.107514	-0.0586895	-0.131764	0.0143855
Leuconostoc	0.00340944	0.00964335	0.780022	0.278499	1.75e-08	1.75e-08	-0.776613	-0.929994	-0.623232
Maricaulis	0.0311712	0.0583203	0.0119881	0.0305062	0.404431	0.404431	0.0191831	-0.0297503	0.0681165
Marinithermus	0	0	0.00376623	0.0145866	0.33317	0.33317	-0.00376623	-0.0117938	0.0042613
Marinobacter	0.0198143	0.0560433	0	0	0.346594	0.346594	0.0198143	-0.0258776	0.0655062
Meiothermus	0.0942441	0.110247	0	0	0.0419898	0.0419898	0.0942441	0.00436012	0.184128
Melioribacter	0.179136	0.171328	0.185157	0.180243	0.938097	0.938097	-0.00602044	-0.167139	0.155098
Melissococcus	0	0	0.0245628	0.0654181	0.166494	0.166494	-0.0245628	-0.0605648	0.0114393
Mesotoga	0.260565	0.275919	1.40662	0.322658	3.68e-08	3.68e-08	-1.14605	-1.41491	-0.877197
Metallosphaera	0	0	0	0	1	1	0	0	0
Methanocella	0.0078591	0.0222289	0.0145149	0.0419854	0.623847	0.623847	-0.00665582	-0.0343545	0.0210429
Methanococcus	0	0	0	0	1	1	0	0	0
Methanopyrus	0.226015	0.271361	0.489319	0.550232	0.138271	0.138271	-0.263304	-0.618038	0.0914298
Methanosaeta	0.617931	0.230515	0.2766	0.186677	0.00296843	0.00296843	0.341331	0.137807	0.544855
Methanosphaera	0	0	0.00458974	0.017776	0.33317	0.33317	-0.00458974	-0.0143725	0.00519306
Methanothermococcus	0	0	0.00100487	0.00389185	0.33317	0.33317	-0.00100487	-0.0031467	0.00113696
Methylibium	0	0	0.0100988	0.0391123	0.33317	0.33317	-0.0100988	-0.0316238	0.0114262
Methylobacterium	0	0	0.0587308	0.153594	0.159322	0.159322	-0.0587308	-0.14326	0.0257981
Methylocella	0.245245	0.459032	0	0	0.169202	0.169202	0.245245	-0.129002	0.619491
Methylocystis	0.413173	0.630716	0.142392	0.378306	0.289435	0.289435	0.27078	-0.264189	0.80575
Microlunatus	0.0762378	0.168993	0	0	0.237757	0.237757	0.0762378	-0.0615415	0.214017
Mobiluncus	0.120516	0.186571	0	0	0.105113	0.105113	0.120516	-0.0315941	0.272627
Moorella	1.20338	0.252991	0.11054	0.256673	2.62e-08	2.62e-08	1.09284	0.857472	1.32821
Mycobacterium	0.0137721	0.0389533	0	0	0.346594	0.346594	0.0137721	-0.0179864	0.0455305
Mycoplasma	0.0315902	0.0368339	0.152909	0.104689	0.000600732	0.000600732	-0.121319	-0.183774	-0.0588638
Myxococcus	0	0	0.0740256	0.142347	0.0622964	0.0622964	-0.0740256	-0.152365	0.00431347
Nakamurella	0.0593829	0.092935	0	0	0.108339	0.108339	0.0593829	-0.0163865	0.135152
Natronococcus	0.400572	0.367321	1.35213	0.74023	0.000422701	0.000422701	-0.951558	-1.42969	-0.473427
Neorickettsia	0.0437251	0.123673	0	0	0.346594	0.346594	0.0437251	-0.0571052	0.144555
Niastella	0	0	0.528574	0.378818	7.31e-05	7.31e-05	-0.528574	-0.737052	-0.320096
Nitrosococcus	0.0143037	0.0404569	0	0	0.346594	0.346594	0.0143037	-0.0186806	0.047288
Nitrosomonas	0	0	0.0273124	0.0808654	0.210529	0.210529	-0.0273124	-0.0718157	0.0171909
Nitrosopumilus	0.19809	0.168623	0.0465483	0.0832855	0.037599	0.037599	0.151542	0.0105658	0.292517
Nitrososphaera	0.782809	0.320053	0.688867	0.4932	0.586847	0.586847	0.0939417	-0.259215	0.447098
Nocardioides	1.84939	0.693155	3.71533	1.17412	8.12e-05	8.12e-05	-1.86594	-2.6728	-1.05909
Nostoc	0.0162199	0.0335982	0	0	0.209266	0.209266	0.0162199	-0.0111726	0.0436123
Oceanithermus	0.0158881	0.0303837	0.489838	0.365105	0.000148224	0.000148224	-0.47395	-0.675739	-0.272161
Olsenella	0.208617	0.333214	0.043387	0.16478	0.21616	0.21616	0.16523	-0.11337	0.44383
Opitutus	5.82784	1.18919	3.78538	1.86697	0.00415076	0.00415076	2.04247	0.716972	3.36797
Oscillatoria	0.0888112	0.136681	0	0	0.103389	0.103389	0.0888112	-0.0226242	0.200247
Paenibacillus	0.139899	0.193517	0.535274	0.490834	0.0119405	0.0119405	-0.395375	-0.694395	-0.0963546
Pandoraea	0	0	0.0115901	0.0448884	0.33317	0.33317	-0.0115901	-0.036294	0.0131137
Paracoccus	0	0	0	0	1	1	0	0	0
Phenylobacterium	0.04168	0.0835279	0	0	0.195823	0.195823	0.04168	-0.0264199	0.10978
Phycisphaera	0.00500296	0.0141505	0	0	0.346594	0.346594	0.00500296	-0.00653388	0.0165398
Pirellula	0.443612	0.405709	1.1037	0.462675	0.00231751	0.00231751	-0.660092	-1.05187	-0.268312
Planctomyces	1.95366	0.683557	0.0154979	0.060023	4.16e-05	4.16e-05	1.93816	1.38051	2.49582
Pleurocapsa	0.303252	0.128999	0	0	0.000160955	0.000160955	0.303252	0.19808	0.408425
Porphyromonas	0.0568702	0.099938	0	0	0.146167	0.146167	0.0568702	-0.0246088	0.138349
Pseudanabaena	0.16938	0.15396	0.385491	0.148226	0.00511079	0.00511079	-0.216111	-0.357313	-0.0749087
Pseudomonas	0.00319615	0.00904008	0.116133	0.170914	0.0219563	0.0219563	-0.112936	-0.207158	-0.0187145
Pseudoxanthomonas	0.460875	0.525356	0	0	0.038036	0.038036	0.460875	0.0325551	0.889195
Pusillimonas	0.0902833	0.132274	0	0	0.089646	0.089646	0.0902833	-0.0175589	0.198126
Pyrolobus	0.449349	0.274033	0	0	0.00167066	0.00167066	0.449349	0.225931	0.672767
Ramlibacter	0.170351	0.270596	0.713149	0.63396	0.00900271	0.00900271	-0.542798	-0.935839	-0.149757
Renibacterium	2.56493	0.272603	0.547062	0.581247	8.39e-11	8.39e-11	2.01787	1.64862	2.38711
Rhodobacter	0	0	0.039234	0.103805	0.16388	0.16388	-0.039234	-0.0963616	0.0178936
Rhodopirellula	0.643194	0.50303	0.0792529	0.306945	0.0142297	0.0142297	0.563942	0.13658	0.991303
Rhodothermus	0.231864	0.186137	1.41478	0.686837	5.59e-06	5.59e-06	-1.18291	-1.57918	-0.786643
Roseiflexus	0.528701	0.306377	0.115724	0.189465	0.00497225	0.00497225	0.412976	0.152344	0.673609
Rubrivivax	0.402919	0.269366	0.174314	0.379365	0.108945	0.108945	0.228606	-0.0553296	0.512541
Salmonella	0	0	0.0583861	0.086668	0.0197368	0.0197368	-0.0583861	-0.106083	-0.0106894
Saprospira	0.0127421	0.0360402	0	0	0.346594	0.346594	0.0127421	-0.0166413	0.0421255
Segniliparus	0	0	0	0	1	1	0	0	0
Selenomonas	0	0	0.0476917	0.170044	0.294519	0.294519	-0.0476917	-0.141273	0.0458898
Serratia	0.0723339	0.0889409	0.00443533	0.0171779	0.0636667	0.0636667	0.0678986	-0.00484532	0.140642
Simkania	0	0	0.0055432	0.0214687	0.33317	0.33317	-0.0055432	-0.0173582	0.00627185
Singulisphaera	5.01027	1.22947	2.06471	0.771031	5.99e-05	5.99e-05	2.94556	1.89818	3.99294
Sinorhizobium	0.00860004	0.0243246	0.29634	0.424316	0.0192331	0.0192331	-0.28774	-0.521728	-0.0537524
Sorangium	3.72777	0.527323	4.82848	0.847122	0.000885644	0.000885644	-1.10071	-1.69602	-0.505402
Sphaerobacter	1.5491	1.35539	3.50043	2.44648	0.0217926	0.0217926	-1.95133	-3.59164	-0.311013
Spiribacter	0.484888	0.435123	0.255861	0.294846	0.206846	0.206846	0.229026	-0.144909	0.602961
Spiroplasma	0	0	0	0	1	1	0	0	0
Streptococcus	0	0	0	0	1	1	0	0	0
Synechococcus	0.501398	0.222627	0.0551278	0.115325	0.000309281	0.000309281	0.44627	0.259596	0.632944
Syntrophobacter	1.06985	0.530443	0.135262	0.523866	0.00092856	0.00092856	0.93459	0.444791	1.42439
Thermaerobacter	0.50604	0.438609	0	0	0.0114712	0.0114712	0.50604	0.148444	0.863636
Thermobacillus	1.07661	0.386188	1.56447	0.660962	0.0357126	0.0357126	-0.487861	-0.940181	-0.035542
Thermobaculum	0.137043	0.320857	0	0	0.26152	0.26152	0.137043	-0.12455	0.398636
Thermobispora	0	0	0.0054785	0.0212181	0.33317	0.33317	-0.0054785	-0.0171557	0.00619865
Thermococcus	0	0	0.340801	0.313784	0.000762901	0.000762901	-0.340801	-0.513488	-0.168114
Thermofilum	0.527599	0.31986	0.156759	0.132162	0.0112096	0.0112096	0.37084	0.105678	0.636002
Thermomicrobium	2.8052	0.580451	2.11599	0.471666	0.0121227	0.0121227	0.689209	0.176403	1.20201
Thermoproteus	0.636564	0.29651	0.22967	0.26015	0.00534484	0.00534484	0.406894	0.140889	0.672899
Thermotoga	0	0	0	0	1	1	0	0	0
Thioflavicoccus	0	0	0.476471	0.51165	0.00258988	0.00258988	-0.476471	-0.758051	-0.19489
Treponema	0.210362	0.238125	0.10056	0.0987915	0.241867	0.241867	0.109802	-0.0876321	0.307237
Trichormus	0.0114632	0.0324229	0	0	0.346594	0.346594	0.0114632	-0.014971	0.0378975
Variovorax	0	0	0.263839	0.493659	0.056135	0.056135	-0.263839	-0.535518	0.00783988
Vulcanisaeta	0	0	0.00280804	0.00632721	0.106205	0.106205	-0.00280804	-0.00629015	0.000674061
Waddlia	0	0	0	0	1	1	0	0	0
Wolinella	0	0	0.0163524	0.053626	0.255989	0.255989	-0.0163524	-0.0458648	0.01316
